# Supplementary material for: Genomic and Phenotypic Characterization of Campylobacter fetus subsp. venerealis Strains
Source: Microorganisms. 2021 Feb 9;9(2):340. doi: 10.3390/microorganisms9020340 (PMC7916060; doi:10.3390/microorganisms9020340)
Supplement: Supplementary file 1 [file microorganisms-09-00340-s001.zip]

Archive with 3 entries (3 files):
- Table S1.pdf
- Table S2.xlsx
- Table S3.xlsx
