# Supplementary material for: Genomic and Phenotypic Characterization of Campylobacter fetus subsp. venerealis Strains
Source: Microorganisms. 2021 Feb 9;9(2):340. doi: 10.3390/microorganisms9020340 (PMC7916060; doi:10.3390/microorganisms9020340)
Supplement: Supplementary file 1 [file microorganisms-09-00340-s001.zip › Table S2.xlsx]

## Sheet: PATRIC_protein_families_heatmap
Table S2. Genus-specific protein families (PLFams) represented in more than 95% of the Cfv genomes (n≥30)
Cfv Strain/Protein Families	hypothetical protein (PLF_194_00000306)	Aspartate aminotransferase (EC 2.6.1.1) (PLF_194_00000308)	Cyclic pyranopterin monophosphate synthase (EC 4.6.1.17) (PLF_194_00000309)	GTP-binding protein EngA (PLF_194_00000311)	Histidyl-tRNA synthetase (EC 6.1.1.21) (PLF_194_00000312)	Phenylalanyl-tRNA synthetase alpha chain (EC 6.1.1.20) (PLF_194_00000314)	SSU ribosomal protein S1p (PLF_194_00000315)	Uracil phosphoribosyltransferase (EC 2.4.2.9) (PLF_194_00000317)	(S)-2-hydroxy-acid oxidase (EC 1.1.3.15) (PLF_194_00000321)	Phosphoribosylformylglycinamidine synthase, glutamine amidotransferase subunit (EC 6.3.5.3) (PLF_194_00000326)	Putative two-component regulator (PLF_194_00000328)	UDP-N-acetylglucosamine 4,6-dehydratase (inverting) (EC 4.2.1.115) (PLF_194_00000333)	tRNA pseudouridine(13) synthase (EC 5.4.99.27) (PLF_194_00000334)	Enoyl-[acyl-carrier-protein] reductase (EC 1.3.1.-), 7-alpha-HSDH-like => refractory to triclosan (PLF_194_00000336)	4-hydroxy-tetrahydrodipicolinate synthase (EC 4.3.3.7) (PLF_194_00000337)	Heat shock protein 10 kDa family chaperone GroES (PLF_194_00000342)	Porphobilinogen synthase (EC 4.2.1.24) (PLF_194_00000346)	Putative periplasmic protein (PLF_194_00000348)	RNA polymerase sigma factor RpoD (PLF_194_00000349)	Carboxynorspermidine decarboxylase (EC 4.1.1.96) (PLF_194_00000351)	Coproporphyrinogen III oxidase, oxygen-independent (EC 1.3.99.22) (PLF_194_00000353)	Enoyl-[acyl-carrier-protein] reductase [NADH] (EC 1.3.1.9) (PLF_194_00000354)	ABC transporter, permease protein (cluster 3, basic aa/glutamine/opines) (PLF_194_00000358)	UFA synthesis enzyme FabX, enoyl-[ACP] 2,3-dehydrogenase/trans-2-decenoyl-[ACP] isomerase (PLF_194_00000359)	All-trans-hexaprenyl-diphosphate synthase (EC 2.5.1.33) (PLF_194_00000363)	LSU ribosomal protein L34p (PLF_194_00000369)	Methionine ABC transporter ATP-binding protein (PLF_194_00000371)	Single-stranded-DNA-specific exonuclease RecJ (PLF_194_00000374)	Flagellar synthesis regulator FleN (PLF_194_00000378)	NADPH-dependent 7-cyano-7-deazaguanine reductase (EC 1.7.1.13) (PLF_194_00000383)	Dimeric dUTPase (EC 3.6.1.23) (PLF_194_00000394)	Glutamyl-tRNA(Gln) synthetase (EC 6.1.1.24) (PLF_194_00000398)	LSU ribosomal protein L9p (PLF_194_00000400)	Phosphoribosylglycinamide formyltransferase (EC 2.1.2.2) (PLF_194_00000402)	Porphobilinogen deaminase (EC 2.5.1.61) (PLF_194_00000403)	Protein translocase subunit YajC (PLF_194_00000404)	LSU ribosomal protein L33p @ LSU ribosomal protein L33p, zinc-independent (PLF_194_00000415)	S-ribosylhomocysteine lyase (EC 4.4.1.21) @ Autoinducer-2 production protein LuxS (PLF_194_00000420)	Signal peptidase I (EC 3.4.21.89) (PLF_194_00000421)	ATP synthase protein I-like membrane protein (PLF_194_00000427)	Flagellar basal-body rod protein FlgB (PLF_194_00000438)	Molybdopterin synthase catalytic subunit MoaE (EC 2.8.1.12) (PLF_194_00000442)	Peroxide stress regulator; Ferric uptake regulation protein; Fe2+/Zn2+ uptake regulation proteins (PLF_194_00000444)	SSU ribosomal protein S6p (PLF_194_00000447)	L-Proline/Glycine betaine transporter ProP (PLF_194_00000454)	hypothetical protein (PLF_194_00000458)	Catalase KatE (EC 1.11.1.6) (PLF_194_00000460)	Nucleoid-associated protein YaaK (PLF_194_00000468)	Formate dehydrogenase-O, iron-sulfur subunit (EC 1.2.1.2); Putative formate dehydrogenase iron-sulfur subunit (EC 1.2.1.2) (PLF_194_00000470)
NW_ME2	1	1	1	1	1	1	1	1	1	1	1	1	1	1	1	1	1	1	1	1	1	1	1	1	1	1	1	1	1	1	1	1	1	1	1	1	1	1	1	1	1	1	1	1	1	1	1	1	1
06/341	1	1	1	1	1	1	1	1	1	1	1	1	1	1	1	1	1	1	1	1	1	1	1	1	1	1	1	1	1	1	1	1	1	1	1	1	1	1	1	1	1	1	1	1	1	1	1	1	1
CCUG 33900	1	1	1	1	1	1	1	1	1	1	1	1	1	1	1	1	1	1	1	1	1	1	1	1	1	1	1	1	1	1	1	1	1	1	1	1	1	1	1	1	1	1	1	1	1	1	1	1	1
642-21	1	1	1	1	1	1	1	1	1	1	1	1	1	1	1	1	1	1	1	1	1	1	1	1	1	1	1	1	1	1	1	1	1	1	1	1	1	1	1	1	1	1	1	1	1	1	1	1	1
84-112	1	1	1	1	1	1	1	1	1	1	1	1	1	1	1	1	1	1	1	1	1	1	1	1	1	1	1	1	1	1	1	1	1	1	1	1	1	1	1	1	1	1	1	1	1	1	1	1	1
97/608	1	1	1	1	1	1	1	1	1	1	1	1	1	1	1	1	1	1	1	1	1	1	1	1	1	1	1	1	1	1	1	1	1	1	1	1	1	1	1	1	1	1	1	1	1	1	1	1	1
B6	1	1	1	1	1	1	1	1	1	1	1	1	1	1	1	1	1	1	1	1	1	1	1	1	1	1	1	1	1	1	1	1	1	1	1	1	1	1	1	1	1	1	1	1	1	1	1	1	1
NCTC 10354	1	1	1	1	1	1	1	1	1	1	1	1	1	1	1	1	1	1	1	1	1	1	1	1	1	1	1	1	1	1	1	1	1	1	1	1	1	1	1	1	1	1	1	1	1	1	1	1	1
Cfvi03/293	1	1	1	1	1	1	1	1	1	1	1	1	1	1	1	1	1	1	1	1	1	1	1	1	1	1	1	1	1	1	1	1	1	1	1	1	1	1	1	1	1	1	1	1	1	1	1	1	1
01/165	1	1	1	1	1	1	1	1	1	1	1	1	1	1	1	1	1	1	1	1	1	1	1	1	1	1	1	1	1	1	1	1	1	1	1	1	1	1	1	1	1	1	1	1	1	1	1	1	1
ADRI 513	1	1	1	1	1	1	1	1	1	1	1	1	1	1	1	1	1	1	1	1	1	1	1	1	1	1	1	1	1	1	1	1	1	1	1	1	1	1	1	1	1	1	1	1	1	1	1	1	1
CCUG 33872	1	1	1	1	1	1	1	1	1	1	1	1	1	1	1	1	1	1	1	1	1	1	1	1	1	1	1	1	1	1	1	1	1	1	1	1	1	1	1	1	1	1	1	1	1	1	1	1	1
Zaf3	1	1	1	1	1	1	1	1	1	1	1	1	1	1	1	1	1	1	1	1	1	1	1	1	1	1	1	1	1	1	1	1	1	1	1	1	1	1	1	1	1	1	1	1	1	1	1	1	1
TD	1	1	1	1	1	1	1	1	1	1	1	1	1	1	1	1	1	1	1	1	1	1	1	1	1	1	1	1	1	1	1	1	1	1	1	1	1	1	1	1	1	1	1	1	1	1	1	1	1
66Y	1	1	1	1	1	1	1	1	1	1	1	1	1	1	1	1	1	1	1	1	1	1	1	1	1	1	1	1	1	1	1	1	1	1	1	1	1	1	1	1	1	1	1	1	1	1	1	1	1
B10	1	1	1	1	1	1	1	1	1	1	1	1	1	1	1	1	1	1	1	1	1	1	1	1	1	1	1	1	1	1	1	1	1	1	1	1	1	1	1	1	1	1	1	1	1	1	1	1	1
NWU_ED23	1	1	1	1	1	1	1	1	1	1	1	1	1	1	1	1	1	1	1	1	1	1	1	1	1	1	1	1	1	1	1	1	1	1	1	1	1	1	1	1	1	1	1	1	1	1	1	1	1
ADRI 1362	1	1	1	1	1	1	1	1	1	1	1	1	1	1	1	1	1	1	1	1	1	1	1	1	1	1	1	1	1	1	1	1	1	1	1	1	1	1	1	1	1	1	1	1	1	1	1	1	1
Cfvi92/203	1	1	1	1	1	1	1	1	1	1	1	1	1	1	1	1	1	1	1	1	1	1	1	1	1	1	1	1	1	1	1	1	1	1	1	1	1	1	1	1	1	1	1	1	1	1	1	1	1
97/532	1	1	1	1	1	1	1	1	1	1	1	1	1	1	1	1	1	1	1	1	1	1	1	1	1	1	1	1	1	1	1	1	1	1	1	1	1	1	1	1	1	1	1	1	1	1	1	1	1
Cfvi9825	1	1	1	1	1	1	1	1	1	1	1	1	1	1	1	1	1	1	1	1	1	1	1	1	1	1	1	1	1	1	1	1	1	1	1	1	1	1	1	1	1	1	1	1	1	1	1	1	1
Zaf65	1	1	1	1	1	1	1	1	1	1	1	1	1	1	1	1	1	1	1	1	1	1	1	1	1	1	1	1	1	1	1	1	1	1	1	1	1	1	1	1	1	1	1	1	1	1	1	1	1
IS26-07793	1	1	1	1	1	1	1	1	1	1	1	1	1	1	1	1	1	1	1	1	1	1	1	1	1	1	1	1	1	1	1	1	1	1	1	1	1	1	1	1	1	1	1	1	1	1	1	1	1
WBT011-09	1	1	1	1	1	1	1	1	1	1	1	1	1	1	1	1	1	1	1	1	1	1	1	1	1	1	1	1	1	1	1	1	1	1	1	1	1	1	1	1	1	1	1	1	1	1	1	1	1
SA21-217832	1	1	1	1	1	1	1	1	1	1	1	1	1	1	1	1	1	1	1	1	1	1	1	1	1	1	1	1	1	1	1	1	1	1	1	1	1	1	1	1	1	1	1	1	1	1	1	1	1
SA21-217833	1	1	1	1	1	1	1	1	1	1	1	1	1	1	1	1	1	1	1	1	1	1	1	1	1	1	1	1	1	1	1	1	1	1	1	1	1	1	1	1	1	1	1	1	1	1	1	1	1
SA21-221439	1	1	1	1	1	1	1	1	1	1	1	1	1	1	1	1	1	1	1	1	1	1	1	1	1	1	1	1	1	1	1	1	1	1	1	1	1	1	1	1	1	1	1	1	1	1	1	1	1
IS16-01257	1	1	1	1	1	1	1	1	1	1	1	1	1	1	1	1	1	1	1	1	1	1	1	1	1	1	1	1	1	1	1	1	1	1	1	1	1	1	1	1	1	1	1	1	1	1	1	1	1
Cfvi03/596	1	1	1	1	1	1	1	1	1	1	1	1	1	1	1	1	1	1	1	1	1	1	1	1	1	1	1	1	1	1	1	1	1	1	1	1	1	1	1	1	1	1	1	1	1	1	1	1	1
Cfvi99541	1	1	1	1	1	1	1	1	1	1	1	1	1	1	1	1	1	1	1	1	1	1	1	1	1	1	1	1	1	1	1	1	1	1	1	1	1	1	1	1	1	1	1	1	1	1	1	1	1
Cfvi02/298	1	1	1	1	1	1	1	1	1	1	1	1	1	1	1	1	1	1	1	1	1	1	1	1	1	1	1	1	1	1	1	1	1	1	1	1	1	1	1	1	1	1	1	1	1	1	1	1	1
[truncated: 1,644 more columns]
