# Supplementary material for: Genomic and Phenotypic Characterization of Campylobacter fetus subsp. venerealis Strains
Source: Microorganisms. 2021 Feb 9;9(2):340. doi: 10.3390/microorganisms9020340 (PMC7916060; doi:10.3390/microorganisms9020340)
Supplement: Supplementary file 1 [file microorganisms-09-00340-s001.zip › Table S3.xlsx]

## Sheet: PATRIC_protein_families_heatmap
Table S3. Genus-specific protein families (PLFams) represented in more than 5% and less than 95% of the Cfv genomes (2 to 29 genomes)
Cfv strain/Protein Families	Plasmid partitioning protein ParA (PLF_194_00049010)	hypothetical protein (PLF_194_00004044)	ATPase required for both assembly of type IV secretion complex and secretion of T-DNA complex, VirB4 (PLF_194_00023818)	hypothetical protein (PLF_194_00011588)	hypothetical protein (PLF_194_00011138)	hypothetical protein (PLF_194_00010937)	hypothetical protein (PLF_194_00004793)	hypothetical protein (PLF_194_00010934)	hypothetical protein (PLF_194_00044141)	hypothetical protein (PLF_194_00011943)	hypothetical protein (PLF_194_00011944)	hypothetical protein (PLF_194_00014879)	hypothetical protein (PLF_194_00014880)	hypothetical protein (PLF_194_00016387)	hypothetical protein (PLF_194_00018439)	hypothetical protein (PLF_194_00018947)	hypothetical protein (PLF_194_00014878)	hypothetical protein (PLF_194_00044430)	hypothetical protein (PLF_194_00012678)	hypothetical protein (PLF_194_00017862)	hypothetical protein (PLF_194_00005137)	hypothetical protein (PLF_194_00001903)	hypothetical protein (PLF_194_00018767)	hypothetical protein (PLF_194_00011945)	hypothetical protein (PLF_194_00011126)	hypothetical protein (PLF_194_00009737)	hypothetical protein (PLF_194_00004606)	Fic family protein MloA (PLF_194_00001539)	Inner membrane protein of type IV secretion of T-DNA complex, TonB-like, VirB10 (PLF_194_00063507)	hypothetical protein (PLF_194_00044574)	hypothetical protein (PLF_194_00014877)	hypothetical protein (PLF_194_00022310)	hypothetical protein (PLF_194_00018565)	hypothetical protein (PLF_194_00004330)	hypothetical protein (PLF_194_00030292)	hypothetical protein (PLF_194_00053938)	Conjugative transfer protein TrbF (PLF_194_00006903)	hypothetical protein (PLF_194_00043809)	hypothetical protein (PLF_194_00018045)	hypothetical protein (PLF_194_00041300)	hypothetical protein (PLF_194_00007760)	hypothetical protein (PLF_194_00009054)	3'-to-5' exoribonuclease RNase R (PLF_194_00049068)	hypothetical protein (PLF_194_00018079)	hypothetical protein (PLF_194_00009389)	hypothetical protein (PLF_194_00049792)	hypothetical protein (PLF_194_00004454)	hypothetical protein (PLF_194_00002351)	hypothetical protein (PLF_194_00008760)
97/608	2	1	1	1	1	1	1	1	1	1	1	1	1	1	1	1	1	1	1	1	1	4	2	1	1	1	1	1	1	1	1	1	1	1	0	1	1	1	1	0	1	1	0	1	1	1	1	1	1
97/532	2	1	1	1	1	1	1	1	1	1	1	1	1	1	1	1	1	1	1	1	1	4	2	1	1	1	1	1	1	1	1	1	1	1	1	1	1	1	1	0	1	0	0	1	1	1	1	1	1
Cfvi03/293	3	1	1	1	1	1	1	1	1	1	1	1	1	1	1	1	1	1	1	1	1	5	2	1	1	1	1	1	1	1	1	1	1	1	1	1	1	2	1	1	2	1	1	0	1	1	1	0	0
B10	2	1	1	1	1	1	1	1	1	1	1	1	1	1	1	1	1	1	1	1	1	3	2	1	1	1	1	1	1	1	1	1	1	1	1	1	1	1	1	1	1	1	1	0	0	0	0	0	0
B6	3	1	1	1	1	1	1	1	1	1	1	1	1	1	1	1	1	1	1	1	1	4	2	1	1	1	1	1	1	1	1	1	1	1	1	1	1	1	1	1	1	0	0	0	0	0	0	0	0
06/341	1	0	0	0	0	0	0	0	0	0	0	0	0	0	0	0	0	0	0	0	0	1	0	0	0	0	0	0	0	0	0	0	0	0	1	1	0	0	0	0	0	0	0	0	0	0	0	0	0
TD	1	0	0	0	0	0	0	0	0	0	0	0	0	0	0	0	0	0	0	0	0	1	0	0	0	0	0	0	0	0	0	0	0	0	1	1	0	0	0	0	0	0	0	0	0	0	0	0	0
CCUG 33900	0	0	0	0	0	0	0	0	0	0	0	0	0	0	0	0	0	0	0	0	0	0	0	0	0	0	0	0	0	0	0	0	0	0	0	0	0	0	0	0	0	0	0	0	0	0	0	0	0
642-21	0	0	0	0	0	0	0	0	0	0	0	0	0	0	0	0	0	0	0	0	0	0	0	0	0	0	0	0	0	0	0	0	0	0	0	0	0	0	0	0	0	0	0	0	0	0	0	0	0
01/165	1	0	0	0	0	0	0	0	0	0	0	0	0	0	0	0	0	0	0	0	0	1	0	0	0	0	0	0	0	0	0	0	0	0	0	0	0	0	0	0	0	0	0	0	0	0	0	0	0
ADRI 513	0	0	0	0	0	0	0	0	0	0	0	0	0	0	0	0	0	0	0	0	0	0	0	0	0	0	0	0	0	0	0	0	0	0	0	0	0	0	0	0	0	0	0	0	0	0	0	0	0
NCTC 10354	1	0	0	0	0	0	0	0	0	0	0	0	0	0	0	0	0	0	0	0	0	1	0	0	0	0	0	0	0	0	0	0	0	0	0	0	0	0	0	0	0	0	0	0	0	0	0	0	0
IS16-01257	0	0	0	0	0	0	0	0	0	0	0	0	0	0	0	0	0	0	0	0	0	1	0	0	0	0	0	0	0	0	0	0	0	1	0	0	0	0	0	0	0	0	0	1	1	1	1	0	1
NW_ME2	1	1	1	1	1	1	1	1	1	1	1	1	1	1	1	1	1	1	1	1	1	2	0	0	0	0	0	0	0	0	0	0	0	0	1	0	0	0	0	0	0	0	0	0	0	0	1	1	1
Cfvi92/203	0	0	0	0	0	0	0	0	0	0	0	0	0	0	0	0	0	0	0	0	0	0	0	0	0	0	0	0	0	0	0	0	0	0	0	0	0	0	0	0	0	0	0	0	0	0	0	0	0
Cfvi02/298	1	1	1	1	1	1	1	1	1	1	1	1	1	1	1	1	1	1	1	1	1	1	0	0	0	0	0	0	0	0	0	0	0	0	0	0	0	0	0	0	0	0	0	0	0	0	0	0	0
Zaf65	3	1	1	1	1	1	1	1	1	1	1	1	1	1	1	1	1	1	2	1	2	2	0	0	0	0	0	0	0	0	0	0	0	0	0	0	0	0	0	0	0	0	0	0	0	0	0	0	0
CCUG 33872	2	2	2	1	1	1	1	1	1	1	1	1	1	1	1	1	2	1	1	1	0	3	2	1	1	1	1	1	1	1	1	1	1	1	0	0	0	0	0	0	0	0	0	0	0	0	0	0	0
Zaf3	2	1	1	1	1	1	1	1	1	1	1	1	1	1	1	1	1	1	1	1	1	3	2	1	1	1	1	1	1	1	1	1	1	1	0	0	0	0	0	0	0	0	0	0	0	0	0	0	0
NWU_ED23	2	1	1	1	1	1	1	1	1	1	1	1	1	1	1	1	1	1	1	1	1	3	2	1	1	1	1	1	1	1	1	1	1	1	1	0	0	0	0	0	0	0	0	0	0	0	0	0	0
66Y	2	1	1	1	1	1	1	1	1	1	1	1	1	1	1	1	1	1	0	0	1	0	0	0	0	0	0	0	0	0	0	0	0	0	0	0	0	0	0	0	0	0	0	0	0	0	0	0	0
SA21-217833	3	1	1	1	1	1	1	1	1	1	1	1	1	1	1	1	2	2	1	1	1	2	0	0	0	0	0	0	0	0	0	0	0	0	1	1	1	1	1	1	0	0	0	0	0	0	0	0	0
SA21-221439	3	1	1	1	1	1	1	1	1	1	1	1	1	1	1	1	2	2	1	1	1	2	0	0	0	0	0	0	0	0	0	0	0	0	1	1	1	1	1	1	0	0	0	0	0	0	0	0	0
Cfvi03/596	1	0	0	0	0	0	0	0	0	0	0	0	0	0	0	0	0	0	0	0	0	1	0	0	0	0	0	0	0	0	0	0	0	0	0	0	0	0	0	0	0	0	0	0	0	1	1	0	0
Cfvi99541	1	0	0	0	0	0	0	0	0	0	0	0	0	0	0	0	0	0	0	0	0	1	0	0	0	0	0	0	0	0	0	0	0	0	0	0	0	0	0	0	0	0	0	0	0	0	0	0	0
WBT011-09	1	0	0	0	0	0	0	0	0	0	0	0	0	0	0	0	0	0	0	0	0	1	0	0	0	0	0	0	0	0	0	0	0	0	0	0	0	0	0	0	1	0	0	0	0	0	0	0	0
ADRI 1362	1	0	0	0	0	0	0	0	0	0	0	0	0	0	0	0	0	0	0	0	0	1	0	0	0	0	0	0	0	0	0	0	0	0	0	0	0	0	0	0	0	0	0	0	0	0	0	0	0
Cfvi9825	1	1	1	1	1	1	1	1	1	1	1	1	1	1	1	1	1	1	1	1	1	1	0	0	0	0	0	0	0	0	0	0	0	0	0	0	0	0	0	0	0	0	0	0	0	0	0	0	0
SA21-217832	1	0	0	0	0	0	0	0	0	0	0	0	0	0	0	0	0	0	0	0	0	1	0	0	0	0	0	0	0	0	0	0	0	0	0	0	0	0	0	0	0	0	0	0	0	0	0	0	0
84-112	1	0	0	0	0	0	0	0	0	0	0	0	0	0	0	0	0	0	0	0	0	1	0	0	0	0	0	0	0	0	0	0	0	0	0	0	0	0	1	0	0	0	0	0	0	0	0	0	0
IS26-07793	1	0	0	0	0	0	0	0	0	0	0	0	0	0	0	0	0	0	0	0	0	2	0	0	0	0	0	0	0	0	0	0	0	0	0	0	0	0	0	0	0	0	0	1	1	1	1	1	1
[truncated: 491 more columns]
